# Supplementary material for: Remote sensing for estimating genetic parameters of biomass accumulation and modeling stability of growth curves in alfalfa
Source: G3 (Bethesda). 2024 Aug 21;14(11):jkae200. doi: 10.1093/g3journal/jkae200 (PMC11540325; doi:10.1093/g3journal/jkae200)
Supplement: jkae200_Supplementary_Data [file jkae200_supplementary_data.zip]

Archive with 7 entries (7 files):
- Supplemental_Figure_1_G3-2024-404880.docx
- Supplemental_Figure_2_G3-2024-404880.docx
- Supplemental_Figure_3_G3-2024-404880.docx
- Supplemental_Figure_4_G3-2024-404880.docx
- Supplemental_Figure_5_G3-2024-404880.docx
- Supplemental_Figure_6_G3-2024-404880.docx
- Supplemental_Figure_7_G3-2024-404880.docx
